# Supplementary material for: Common Coinfections of Giardia intestinalis and Helicobacter pylori in Non-Symptomatic Ugandan Children
Source: PLoS Negl Trop Dis. 2012 Aug 28;6(8):e1780. doi: 10.1371/journal.pntd.0001780 (PMC3429385; doi:10.1371/journal.pntd.0001780)
Supplement: File S2 — Sequences from the beta-giardin locus from all positive samples. (TXT) [file pntd.0001780.s002.txt]

>bg_GU113
CCGCGTCGACGACGACACGCGTGTGAAGATGATCAAGGACGCCATCGCGCACCTCGACAGACTCATCCAGACAGAGTCGAGGAAGCGCCAGGCCTCGTTCGAGGACATCCGCGAGGAAGTCAAGAAGTCTGCCGACAACATGTACCTGACGATCAAGGAGGAGATCGACACCATGGCCGCAAACTTCCGCAAGTCTCTCGCTGAGATGGGCGACACGCTCAACAACGTCGAGACGAACCTCCAGAACCAGATCGCCATCCACAACGACGCCATCGCAGCCCTCAGGAAGGAGGCCCTCAAGAGCCTGAACGACCTCGAGACAGGCATCGCCACGGAGAACGCCGAGAGGAAGAAGATGTATGACCAGCTCAACGAGAAAGTCGCAGAGGGCTTCGCCCGCATCTCCGCTGCCATCGAGAAGGAGACGATCGCCCGCGAGAGGGCCGTCAGCGCCGCCACGACAGAGGCCCTCACA
>bg_GU114
CCGCGTCGACGACGACACGCGTGTGAAGATGATCAAGGACGCCATCGCGCACCTCGACAGACTCATCCAGACAGAGTCGAGGAAGCGCCAGGCCTCGTTCGAGGACATCCGCGAGGAAGTCAAGAAGTCTGCCGACAACATGTACCTGACGATCAAGGAGGAGATCGACACCATGGCCGCAAACTTCCGCAAGTCTCTCGCTGAGATGGGCGACACGCTCAACAACGTCGAGACGAACCTCCAGAACCAGATCGCCATCCACAACGACGCCATCGCAGCCCTCAGGAAGGAGGCCCTCAAGAGCCTGAACGACCTCGAGACAGGCATCGCCACGGAGAACGCCGAGAGGAAGAAGATGTATGACCAGCTCAACGAGAAAGTCGCAGAGGGCTTCGCCCGCATCTCCGCTGCCATCGAGAAGGAGACGATCGCCCGCGAGAGGGCCGTCAGCGCCGCCACGACAGAGGCCCTCACA
>bg_GU331
CCGCGTCGACGACGACACGCGTGTGAAGATGATCAAGGACGCCATCGCGCACCTYGACAGACTCATCCAGACVGAGTCGAGGAAGCGCCAGGCCTCGTTCGAGGACATCCGCGAGGAAGTCAAGAAGTCTGCCGACARCATGTACCTGACGATCAAGGAGGAGATCGACACCATGGCCGCAAACTTCCGCAAGTCTCTTGCTGAGATGGGCGACACGCTCAAYAACGTCGAGACGAACCTCCAGAACCAGATCGCCATCCACAACGACGCCATCGCAGCCCTCAGGAAGGAGGCCCTCAAGAGCCTGAACGACCTCGAGACAGGCATCGCCACGGAGAACGCCGAGAGGAAGAAGATGTATGACCAGCTCAACGAGAAAGTCGCAGAGGGCTTCGCCCGCATCTCCGCYGCCATCGAGAAGGAGACGATCGCCCGCGAGAGGGCCGTCAGCGCYGCCACGACAGAGGCCCTCACA
>bg_GU334
CCGCGTCGACGACGACACGCGTGTGAAGATGATCAAGGACGCCATCGCGCACCTCGACAGACTCATCCAGACRGAGTCGAGGAAGCGCCAGGCCTCGTTCGAGGACATCCGCGAGGAAGTCAAGAAGTCTGCCGACAACATGTACCTGACGATCAAGGAGGAGATCGACACCATGGCCGCAAACTTCCGCAAGTCTCTTGCTGAGATGGGCGACACGCTCAACAACGTCGAGACGAACCTCCAGAACCAGATCGCCATCCACAACGACGCCATCGCAGCCCTCAGGAAGGAGGCCCTCAAGAGCCTGAACGACCTCGAGACAGGCATCGCCACGGAGAACGCCGAGAGGAAGAAGATGTATGACCAGCTCAACGAGAAAGTCGCAGAGGGCTTCGCCCGCATCTCCGCTGCCATCGAGAAGGAGACGATCGCCCGCGAGAGGGCGGTCAGCGCCGCCACGACAGAAGCCCTCACA
>bg_GU379
CCGCGTCGACGACGACACGCGTGTGAAGATGATCAAGGACGCCATCGCGCACCTCGACAGACTCATCCAGACAGAGTCGAGGAAGCGCCAGGCCTCGTTCGAGGACATCCGCGAGGAAGTCAAGAAGTCTGCCGACAACATGTACCTGACGATCAAGGAGGAGATCGACACCATGGCCGCAAACTTCCGCAAGTCTCTCGCTGAGATGGGCGACACGCTCAACAACGTCGAGACGAACCTCCAGAACCAGATCGCCATCCACAACGACGCCATCGCAGCCCTCAGGAAGGAGGCCCTCAAGAGCCTGAACGACCTCGAGACAGGCATCGCCACGGAGAACGCCGAGAGGAAGAAGATGTATGACCAGCTTAACGAGAAAGTCGCAGAGGGCTTCGCCCGCATCTCCGCTGCCATCGAGAAGGAGACGATCGCCCGCGAGAG
>bg_GU382
CCGCGTCGACGACGACACGCGTGTGAAGATGATCAAGGACGCCATCGCGCACCTYGACAGACTCATCCAGACGGAGTCGAGGAAGCGCCAGGCCTCGTTCGAGGACATCCGCGAGGARGTCAAGAAGTCTGCCGACAACATGTACCTGACGATCAAGGAGGAGATCGACACCATGGCCGCAAACTTCCGCAAGTCTCTTGCTGAGATGGGCGACACGCTCAACAACGTCGAGACGAACCTCCAGAACCAGATCGCCATCCACAACGACGCCATCGCAGCCCTCAGGAAGGAGGCCCTCAAGAGCCTGAACGACCTCGAGACAGGCATCGCCACGGAGAACGCCGAGAGGAAGAAGATGTATGACCAGCTCAACGAGAAAGTCGCAGAGGGCTTCGCCCGCATCTCCGCYGCCATCGAGAAGGAGACGATCGCCCGCGAG
>bg_GU390
-------------------------------ATCAAGGACGCCATYGCGCACCTYGACAGACTCATCCAGACAGAGTCGAGGAAGCGCCAGGCCTCGTTCGAGGACATCCGCGAGGAAGTCAAGAAGTCYGCCGACAACATGTACCTGACGATCAAGGAGGAGATCGACACCATGGCCGCAAACTTCCGCAAGTCTCTYGCTGAGATGGGCGACACGCTCAACAACGTCGAGACGAACCTCCAGAACCAGATCGCCATCCACAACGACGCCATCGCAGCCCTCAGGAAGGAGGCCCTCAAGAGCCTGAACGACCTCGAGACAGGCATCGCCACGGAGAACGCCGAGAGGAAGAAGATGTATGACCAGCTCAACGAGAAAGTCGCAGAGGGCTTCGCCCGCATCTCCGCTGCCATCGAGAAGGAGACGATCGCCCGCGAGAGGGCCGTCAGCGCCGCCACGACAGAGGCCCTCACA
>bg_GU396
CCGCGTCGACGACGACACGCGTGTGAAGATGATCAAGGACGCCATCGCGCACCTCGACAGACTCATCCAGACRGAGTCGAGGAAGCGCCAGGCCTCGTTCGAGGACATCCGCGAGGAAGTCAAGAAGTCTGCCGACAACATGTACCTGACGATCAAGGAGGAGATCGACACCATGGCCGCAAACTTCCGCAAGTCTCTTGCTGAGATGGGCGACACGCTCAACAACGTCGAGACGAACCTCCAGAACCAGATCGCCATCCACAACGACGCCATCGCAGCCCTCAGGAAGGAGGCCCTCAAGAGCCTGAAYGACCTCGAGACAGGCATCGCCACGGAGAACGCCGAGAGGAAGAAGATGTATGACCAGCTCAACGAGAAAGTCGCAGAGGGCTTCGCCCGCATCTCCGCYGCCATCGAGAAGGAGACGATCGCCCGCGAGAGGGCCGTCAGCGCYGCCACGACAGAGGCCCTCACA
>bg_GU411
CCGCGTCGACGACGACACGCGTGTGAAGATGATCAAGGACGCCATCGCGCACCTCGACAGACTCATCCAGACAGAGTCGAGGAAGCGCCAGGCCTCGTTCGAGGACATCCGCGAGGAAGTCAAGAAGTCTGCCGACAACATGTACCTGACGATCAAGGAGGAGATCGAYACCATGGCCGCAAACTTCCGCAAGTCTCTYGCTGAGATGGGCGACACGCTCAACAACGTCGAGACGAACCTCCAGAACCAGATCGCCATCCACAACGACGCCATCGCAGCCCTCAGGAAGGAGGCCCTCAAGAGCCTGAACGACCTCGAGACAGGCATCGCCACGGAGAACGCCGAGAGGAAGAAGATGTATGACCAGCTCAACGAGAAAGTCGCAGAGGGCTTCGCCCGCATCTCCGCTGCCATCGAGAAGGAGACGATCGCCCGCGAGAGGGCCGTCAGCGCCGCCACGACAGAGGCCCTCACA
>bg_GU417
CCGCGTCGACGACGACACGCGTGTGAAGATGATCAAGGACGCCATCGCGCACCTCGACAGACTCATCCAGACCGAGTCGAGGAAGCGCCAGGCCTCGTTCGAGGACATCCGCGAGGAAGTCAAGAAGTCTGCCGACAACATGTACCTGACGATCAAGGAGGAGATCGACACCATGGCCGCAAACTTCCGCAAGTCTCTTGCTGAGATGGGCGACACGCTCAACAACGTCGAGACGAACCTCCAGAACCAGATCGCCATCCACAACGACGCCATCGCAGCCCTCAGGAAGGAGGCCCTCAAGAGCCTGAACGACCTCGAGACAGGCATCGCCACGGAGAACGCCGAGAGGAAGAAGATGTATGACCAGCTCAACGAGAAAGTCGCAGAGGGCTTCGCCCGCATCTCCGCCGCCATCGAGAAGGAGACGATCGCCCGCGAGAGGGCCGTCAGCGCTGCCACGACAGAGGCCCTCACA
>bg_GU458
CCGCGTCGACGACGACACGCGTGTGAAGATGATCAAGGACGCCATCGCGCACCTTGACAGACTCATCCAGACAGAGTCGAGGAAGCGCCAGGCCTCGTTCGAGGACATCCGCGAGGAAGTCAAGAAGTCTGCCGACAACATGTACCTGACGATCAAGGAGGAGATCGACACCATGGCCGCAAACTTCCGCAAGTCTCTTGCTGAGATGGGCGACACGCTCAACAACGTCGAGACGAACCTCCAGAACCAGATCGCCATCCACAACGACGCCATCGCAGCCCTCAGGAAGGAGGCCCTCAAGAGCCTGAACGACCTCGAGACAGGCATCGCCACGGAGAATGCCGAGAGGAAGAAGATGTATGACCAGCTCAACGAGAAAGTCGCAGAGGGCTTCGCCCGCATCTCCGCTGCCATCGAGAAGGAGACGATCGCCCGCGAGAGGGCCGTCAGCGCCGCCACGACAGAGGCCCTCACA
>bg_GU1007
CCGCGTCGACGACGACACGCGTGTGAAGATGATCAAGGACGCCATCGCGCACCTCGACAGACTCATCCAGACAGAGTCGAGGAAGCGCCAGGCCTCGTTCGAGGACATCCGCGAGGAAGTCAAGAAGTCTGCCGACAACATGTACCTGACGATCAAGGAGGAGATCGACACCATGGCCGCAAACTTCCGCAAGTCTCTCGCTGAGATGGGCGACACGCTCAACAACGTCGAGACGAACCTCCAGAACCAGATCGCCATCCACAACGACGCCATCGCAGCCCTCAGGAAGGAGGCCCTCAAGAGCCTGAACGACCTCGAGACAGGCATCGCCACGGAGAACGCCGAGAGGAAGAAGATGTATGACCAGCTCAACGAGAAAGTCGCAGAGGGCTTCGCCCGCATCTCCGCTGCCATCGAGAAGGAGACGATCGCCCGCGAGAGGGCCGTCAGCGCCGCCACGACAGAGGCCCTCACA
>bg_GU1010
CCGCGTCGACGACGACACGCGTGTGAAGATGATCAAGGACGCCATCGCGCACCTYGACAGACTCATCCAGACRGAGTCGAGGAAGCGCCAGGCCTCGTTCGAGGACATCCGCGAGGAAGTCAAGAAGTCTGCCGACAACATGTACCTGACGATCAAGGAGGAGATCGACACCATGGCCGCAAACTTCCGCAAGTCTCTTGCTGAGATGGGCGACACGCTCAACAACGTCGAGACGAACCTCCAGAACCAGATCGCCATCCACAACGACGCCATCGCAGCCCTCAGGAAGGAGGCCCTCAAGAGCCTGAACGACCTCGAGACAGGCATCGCCACGGAGAACGCCGAGAGGAAGAAGATGTATGACCAGCTCAACGAGAAAGTCGCAGAGGGCTTCGCCCGCATCTCCGCYGCCATCGAGAAGGAGACGATCGCCCGCGAGAGGGCCGTCAGCGCYGCCACGACAGAGGCCCTCACA
>bg_GU1047
CCGCGTCGACGACGACACGCGTGTGAAGATGATCAAGGACGCCATCGCGCACCTYGACAGACTCATCCAGACRGAGTCGAGGAAGCGCCAGGCCTCGTTCGAGGACATCCGCGAGGAAGTCAAGAAGTCTGCCGACAACATGTACCTGACGATCAAGGAGGAGATCGACACCATGGCCGCAAACTTCCGCAAGTCTCTTGCTGAGATGGGCGACACGCTCAACAACGTCGAGACGAACCTCCAGAACCAGATCGCCATCCACAACGACGCCATCGCAGCCCTCAGGAAGGAGGCCCTCAAGAGCCTGAACGACCTCGAGACAGGCATCGCCACGGAGAACGCCGAGAGGAAGAAGATGTATGACCAGCTCAACGAGAAAGTCGCAGAGGGCTTCGCCCGCATCTCCGCYGCCATCGAGAAGGAGACGATCGCCCGCGAGAGGGCCGTCAGCGCYGCCACGACAGAGGCCCTCACA
>bg_GU1054
CCGCGTCGACGACGACACGCGTGTGAAGATGATCAAGGACGCCATCGCGCACCTCGACAGACTCATCCAGACAGAGTCGAGGAAGCGCCAGGCCTCGTTCGAGGACATCCGCGAGGAAGTCAAGAAGTCTGCCGACAACATGTACCTGACGATCAAGGAGGAGATCGACACCATGGCCGCAAACTTCCGCAAGTCTCTTGCTGAGATGGGCGACACGCTCAACAACGTCGAGACGAACCTCCAGAACCAGATCGCCATCCACAACGACGCCATCGCAGCCCTCAGGAAGGAGGCCCTCAAGAGCCTGAACGACCTCGAGACAGGCATCGCCACGGAGAATGCCGAGAGGAAGAAGATGTATGACCAGCTCAACGAGAAAGTCGCAGAGGGCTTCGCCCGCATCTCCGCTGCCATCGAGAAGGAGACGATCGCCCGCGAGAGGGCCGTCAGCGCCGCCACGACAGAGGCCCTCACA
>bg_GU1073
CCGCGTCGACGACGACACGCGTGTGAAGATGATCAAGGACGCCATCGCGCACCTCGACAGACTCATCCAGACAGAGTCGAGGAAGCGCCAGGCCTCGTTCGAGGACATCCGCGAGGAAGTCAAGAAGTCTGCCGACAACATGTACCTGACGATYAAGGAGGAGATCGACACCATGGCCGCAAACTTCCGCAAGTCTCTTGCTGAGATGGGCGACACGCTCAACAACGTCGAGACGAACCTCCAGAACCAGATCGCCATCCACAACGACGCCATCGCAGCCCTCAGGAAGGAGGCCCTCAAGAGCCTGAACGACCTCGAGACAGGCATCGCCACGGAGAACGCCGAGAGGAAGAAGATGTATGACCAGCTCAACGAGAAAGTCGCAGAGGGCTTCGCCCGCATCTCCGCYGCCATCGAGAAGGAGACGATCGCCCGCGAGAGGGCCGTCAGCGCYGCCACGACAGAGGCCCTCACA
>bg_GU1082
CCGCGTCGACGACGACACGCGTGTGAAGATGATCAAGGACGCCATCGCGCACCTYGACAGACTCATCCAGACAGAGTCGAGGAAGCGCCAGGCCTCGTTCGAGGACATCCGCGAGGAAGTCAAGAAGTCTGCCGACAACATGTACCTGACGATCAAGGAGGAGATCGACACCATGGCCGCAAACTTCCGCAAGTCTCTYGCTGAGATGGGCGACACGCTCAACAACGTCGAGACGAACCTCCAGAACCAGATCGCCATCCACAACGACGCCATCGCAGCCCTCAGGAAGGAGGCCCTCAAGAGCCTGAACGACCTCGAGACAGGCATCGCCACGGAGAACGCCGAGAGGAAGAAGATGTATGACCAGCTCAACGAGAAAGTCGCAGAGGGCTTCGCCCGCATCTCCGCTGCCATCGAGAAGGAGACGATCGCCCGCGAGAGGGCCGTCAGCGCCGCCACGACAGAGGCCCTCACA
>bg_GU1083
CCGCGTCGACGACGACACGCGTGTGAAGATGATCAAGGACGCCATCGCGCACCTTGACAGACTCATCCAGACAGAGTCGAGGAAGCGCCAGGCCTCGTTCGAGGACATCCGCGAGGAAGTCAAGAAGTCTGCCGACAACATGTACCTGACGATCAAGGAGGAGATCGACACCATGGCCGCAAACTTCCGCAAGTCTCTCGCTGAGATGGGCGACACGCTCAACAACGTCGAGACGAACCTCCAGAACCAGATCGCCATCCACAACGACGCCATCGCAGCCCTCAGGAAGGAGGCCCTCAAGAGCCTGAACGACCTCGAGACAGGCATCGCCACGGAGAACGCCGAGAGGAAGAAGATGTATGACCAGCTCAACGAGAAAGTCGCAGAGGGCTTCGCCCGCATCTCCGCTGCCATCGAGAAGGAGACGATCGCCCGCGAGAGGGCCGTCAGCGCCGCCACGACAGAGGCCCTCACA
>bg_GU1124
CCGCGTCGACGACGACACGCGTGTGAAGATGATCAAGGACGCCATCGCGCACCTCGACAGACTCATCCAGACRGAGTCGAGGAAGCGCCAGGCCTCGTTCGAGGACATCCGCGAGGAAGTCAAGAAGTCTGCCGACAACATGTACCTGACGATCAAGGAGGAGATCGACACCATGGCCGCAAACTTCCGCAAGTCTCTTGCTGAGATGGGCGACACGCTCAACAACGTCGAGACGAACCTCCAGAACCAGATCGCCATCCACAACGACGCCATCGCAGCCCTCAGGAAGGAGGCCCTCAAGAGCCTGAACGACCTCGAGACAGGCATCGCCACGGAGAACGCCGAGAGGAAGAAGATGTATGACCAGCTCAACGAGAAAGTCGCAGAGGGCTTCGCCCGCATCTCCGCYGCCATCGAGAAGGAGACGATCGCCCGCGAGAGGGCCGTCAGCGCYGCCACGACAGAGGCCCTCACA
>bg_GU1143
CCGCGTCGACGACGACACGCGTGTGAAGATGATCAAGGACGCCATCGCGCACCTCGACAGACTCATCCAGACRGAGTCGAGGAAGCGCCAGGCCTCGTTCGAGGACATCCGCGAGGAAGTCAAGAAGTCTGCCGACAACATGTACCTGACGATCAAGGAGGAGATCGACACCATGGCCGCAAACTTCCGCAAGTCTCTYGCTGAGATGGGCGACACGCTCAACAACGTYGAGACGAACCTCCAGAACCAGATCGCCATCCACAACGACGCCATCGCAGCCCTCAGGAAGGAGGCCCTCAAGAGCCTGAACGACCTCGAGACAGGCATCGCCACGGAGAACGCCGAGAGGAAGAAGATGTATGACCAGCTCAACGAGAAAGTCGCAGAGGGCTTCGCCCGCATCTCCGCYGCCATCGAGAAGGAGACGATCGCCCGCGAGAGGGCCGTCAGCGCYGCCACGACAGAGGCCCTCACA
>bg_GU1148
CCGCGTCGACGACGACACGCGTGTGAAGATGATCAAGGACGCCATCGCGCACCTCGACAGACTCATCCAGACGGAGTCGAGGAAGCGCCAGGCCTCGTTCGAGGACATCCGCGAGGAAGTCAAGAAGTCTGCCGACAACATGTACCTGACGATCAAGGAGGAGATCGACACCATGGCCGCAAACTTCCGCAAGTCTCTTGCTGAGATGGGCGACACGCTCAACAACGTCGAGACGAACCTCCAGAACCAGATCGCCATCCACAACGACGCCATCGCAGCCCTCAGGAAGGAGGCCCTCAAGAGCCTGAACGACCTCGAGACAGGCATCGCCACGGAGAACGCCGAGAGGAAGAAGATGTATGACCAGCTCAACGAGAAAGTCGCAGAGGGCTTCGCCCGCATCTCCGCCGCCATCGAGAAGGAGACGATCGCCCGCGAGAGGGCCGTCAGCGCTGCCACGACAGAGGCCCTCACA
>bg_GU1153
CCGCGTCGACGACGACACGCGTGTGAAGATGATCAAGGACGCCATCGCGCACCTCGACAGACTCATCCAGACGGAGTCGAGGAAGCGCCAGGCCTCGTTCGAGGACATCCGCGAGGAAGTCAAGAARTCTGCCGACAACATGTACCTGACGATCAAGGAGGAGATCGACACCATGGCCGCAAACTTCCGCAAGTCTCTYGCTGAGATGGGCGACACGCTCAACAACGTCGAGACGAACCTCCAGAACCAGATCGCCATCCACAACGACGCCATCGCAGCCCTCAGGAAGGAGGCCCTCAAGAGCCTGAACGACCTCGAGACAGGCATCGCCACGGAGAACGCCGAGAGGAAGAAGATGTATGACCAGCTCAACGAGAAAGTCGCAGAGGGCTTCGCCCGCATCTCCGCYGCCATCGAGAAGGAGACGATCGCCCGCGAGAGGGCCGTCAGCGCYGCCACGACAGAGGCCCTCACA
>bg_GU1157
CCGCGTCGACGACGACACGCGTGTGAAGATGATCAAGGACGCCATCGCGCACCTCGACAGACTCATCCAGACAGAGTCGAGGAAGCGCCAGGCCTCRTTCGAGGACATCCGCGAGGAAGTCAAGAAGTCTGCCGACAACATGTACCTGACGATYAAGGAGGAGATCGACACCATGGCCGCAAACTTCCGCAAGTCTCTCGCTGAGATGGGCGACACGCTCAACAACGTCGAGACGAACCTCCAGAACCAGATCGCCATCCACAACGACGCCATCGCAGCCCTCAGGAAGGAGGCCCTCAAGAGCCTGAACGACCTCGAGACAGGCATCGCCACGGAGAACGCCGAGAGGAAGAAGATGTATGACCAGCTCAACGAGAAAGTCGCAGAGGGCTTCGCCCGCATCTCCGCTGCCATCGAGAAGGAGACGATCGCCCGCGAGAGGGCCGTCAGCGCCGCCACGACAGAGGCCCTCACA
>bg_GU1161
CCGCGTCGACGACGACACGCGTGTGAAGATGATCAAGGACGCCATCGCGCACCTTGACAGACTCATCCAGACAGAGTCGAGGAAGCGCCAGGCCTCGTTCGAGGACATCCGCGAGGAAGTCAAGAAGTCTGCCGACAACATGTACCTGACGATCAAGGAGGAGATCGACACCATGGCCGCAAACTTCCGCAAGTCTCTTGCTGAGATGGGCGACACGCTCAACAACGTCGAGACGAACCTCCAGAACCAGATCGCCATCCACAACGACGCCATCGCAGCCCTCAGGAAGGAGGCCCTCAAGAGCCTGAACGACCTCGAGACAGGCATCGCCACGGAGAACGCCGAGAGAAAGAAGATGTATGACCAGCTCAACGAGAAAGTCGCAGAGGGCTTCGCCCGCATCTCCGCTGCCATCGAGAAGGAGACGATCGCCCGCGAGAGRGCCGTCAGCGCCGCCAC
>bg_GU1169
CCGCGTCGACGACGACACGCGTGTGAAGATGATCAAGGACGCCATCGCGCACCTTGAYAGACTCATCCAGACAGAGTCGAGGAAGCGCCAGGCCTCGTTCGAGGACATCCGCGAGGAAGTCAAGAAGTCTGCCGACAACATGTACCTGACGATCAAGGAGGAGATCGACACCATGGCCGCAAACTTCCGCAAGTCTCTCGCTGAGATGGGCGACACGCTCAACAACGTCGAGACGAACCTCCAGAACCAGATCGCCATCCACAACGACGCCATCGCAGCCCTCAGGAAGGAGGCCCTCAAGAGCCTGAACGACCTCGAGACAGGCATCGCCACGGAGAACGCCGAGAGGAAGAAGATGTATGACCAGCTCAACGAGAAAGTCGCAGAGGGCTTCGCCCGCATCTCCGCTGCCATCGAGAAGGAGACGATCGCCCGCGAGAGGGCCGTCAGCGCCGCCACGACAGAGGCCCTCACA
>bg_GU1171
CCGCGTCGACGACGACACGCGTGTGAAGATGATCAAGGACGCCATCGCGCACCTYGACAGACTCATCCAGACAGAGTCGAGGAAGCGCCAGGCCTCGTTCGAGGACATCCGCGAGGARGTCAAGAAGTCTGCCGACAACATGTACCTGACGATCAAGGAGGAGATCGACACCATGGCCGCAAACTTCCGCAAGTCTCTCGCTGAGATGGGCGACACGCTCAACAACGTCGAGACGAACCTCCAGAACCAGATCGCCATCCACAACGACGCCATCGCAGCCCTCAGGAAGGAGGCCCTCAAGAGCCTGAACGAYCTCGAGACAGGCATCGCCACGGAGAACGCCGAGAGGAAGAAGATGTATGACCAGCTCAACGAGAAAGTCGCAGAGGGCTTCGCCCGCATCTCCGCTGCCATCGAGAAGGAGACGATCGCCCGCGAGAGGGCCGTCAGCGCCGCCACGACAGAGGCCCTCACA
