# Supplementary material for: Common Coinfections of Giardia intestinalis and Helicobacter pylori in Non-Symptomatic Ugandan Children
Source: PLoS Negl Trop Dis. 2012 Aug 28;6(8):e1780. doi: 10.1371/journal.pntd.0001780 (PMC3429385; doi:10.1371/journal.pntd.0001780)
Supplement: File S3 — Sequences from the glutamate dehydrogenase locus from all positive samples. (TXT) [file pntd.0001780.s003.txt]

>gdh_GU113
GCCCTACAAGGGTGGTCTCCGCTTCCACCCCTCTGTCAAYCTCTCGATCCTCAAGTTCCTCGGCTTTGAGCAGATCCTGAAGAACTCCCTTACCACGCTTCCGATGGGCGGTGGTAAGGGCGGCTCCGACTTCGATCCTAAGGGCAAGTCGGACAACGAGGTCATGCGCTTTTGCCAGTCCTTTATGACTGAGCTCCAGAGGCACGTCGGGGCTGACACCGACGTTCCTGCTGGCGATATTGGCGTCGGCGGTCGCGAGATYGGTTATCTGTTTGGACAGTACAAGCGYCTCAGGAACGAGTTCACGGGCGTCCTCACGGGCAAGAACATCAAGTGGGGCGGGTCTCTCATCAGGCCAGAGGCCACAGGGTATGGAGCTGTCTACTTCCTGGA
>gdh_GU114
GCCCTACAAGGGTGGTCTCCGCTTCCACCCCTCTGTCAACCTCTCGATCCTTAAGTTCCTCGGCTTTGAGCAGATCCTGAAGAACTCCCTTACCACGCTCCCGATGGGCGGTGGTAAGGGCGGCTCCGACTTCGATCCTAAGGGCAAGTCGGACAACGAGGTCATGCGCTTCTGCCAGTCCTTTATGACYGAGCTCCAGAGGCACGTCGGGGCTGACACCGACGTTCCTGCTGGCGATATTGGCGTCGGCGGTCGCGAGATCGGTTATCTGTTTGGACAGTAYAAGCGYCTCAGGAACGAGTTCACGGGCGTYCTCACGGGCAAGAACATCAAGTGGGGYGGGTCTCTCATCAGRCCAGARGCCACAGGGTATGGAGCYGTCTAYTTCCTGGA
>gdh_GU321
GCCCTACAAGGGTGGTCTCCGCTTCCACCCCTCTGTCAACCTCTCGATCCTYAAGTTCCTCGGCTTTGAGCAGATCCTGAAGAACTCCCTTACCACGCTYCCRATGGGCGGTGGTAAGGGCGGCTCCGACTTCGATCCTAAGGGCAAGTCGGACAACGAGGTCATGCGCTTTTGCCAGTCCTTTATGACYGAGCTCCAGAGGCACGTCGGGGCTGACACCGACGTTCCTGCTGGCGATATTGGCGTCGGCGGTCGCGAGATYGGTTATCTGTTTGGACAGTAYAAGCGYCTCAGGAACGAGTTYACGGGCGTCCTCACGGGCAAGAACATCAAGTGGGGCGGGTCTCTCATCAGRCCAGAGGCCACAGGGTATGGAGCTGTCTACTTCCTGGA
>gdh_GU331
-----------------------------CCTCTGTCAACCTCTCGATCCTYAAGTTCCTCGGCTTTGAGCAGATCCTGAAGAACTCCCTTACCACGCTYCCGATGGGCGGTGGTAAGGGCGGCTCCGACTTCGATCCTAAGGGCAAGTCGGACAACGAGGTCATGCGCTTYTGCCARTCCTTTATGACYGAGCTCCAGAGGCACGTCGGGGCTGACACCGACGTTCCTGCTGGCGATATTGGCGTCGGCGGTCGCGAGATYGGTTATCTGTTTGGACAGTATAAGCGCCTCAGGAACGAGTTYACGGGCGTYCTCACGGGCAARAACATCAAGTGGGGCGGGTCTCTCATCAGRCCAGAGGCCACAGGGTATGGAGCTGTCTACTTCCTGGA
>gdh_GU334
GCCCTACAAGGGTGGTCTCCGCTTCCACCCCTCTGTCAACCTCTCGATCCTYAAGTTCCTCGGCTTTGAGCAGATCCTGAAGAACTCCCTTACCACGCTYCCGATGGGCGGTGGTAAGGGCGGCTCCGACTTCGATCCTAAGGGCAAGTCGGACAACGAGGTCATGCGCTTYTGCCAGTCCTTTATGACYGAGCTCCAGAGGCACGTCGGGGCTGACACCGACGTTCCTGCTGGCGATATTGGCGTCGGCGGTCGCGAGATYGGTTATCTGTTTGGACAGTAYAAGCGCCTCAGGAACGAGTTYACGGGCGTCCTCACGGGCAAGAACATCAAGTGGGGCGGGTCTCTCATCAGRCCAGAGGCCACAGGGTATGGAGCTGTCTACTTCCTGGA
>gdh_GU379
GCCCTACAAGGGTGGTCTCCGCTTCCACCCCTCTGTCAACCTCTCGATCCTYAAGTTCCTCGGCTTTGAGCAGATCCTGAAGAACTCCCTTACCACGCTYCCGATGGGCGGTGGTAAGGGCGGCTCCGACTTCGATCCTAAGGGCAAGTCGGACAACGAGGTCATGCGCTTCTGCCAGTCCTTTATGACCGAGCTCCAGAGGCACGTCGGGGCTGACACCGACGTTCCTGCTGGCGATATTGGCGTCGGCGGTCGCGAGATCGGTTATCTGTTTGGACAGTATAAGCGCCTCAGGAACGAGTTTACGGGCGTCCTCACGGGCAAGAACATCAAGTGGGGCGGGTCTCTCATCAGACCAGAGGCCACAGGRTATGGAGCTGTCTACTTCCTGGA
>gdh_GU382
GCCCTACAARGGTGGTCTCCGCTTCCACCCCTCTGTCAACCTCTCGATCCTYAAGTTCCTCGGCTTTGAGCAGATCCTGAAGAACTCCCTTACCACGCTYCCGATGGGCGGTGGTAAGGGCGGCTCCGACTTCGATCCTAAGGGCAAGTCGGACAACGAGGTCATGCGCTTYTGCCAGTCCTTTATGACYGAGCTCCAGAGGCACGTCGGGGCTGACACCGACGTTCCTGCTGGCGATATTGGCGTCGGCGGTCGCGAGATYGGTTATCTGTTTGGACAGTAYAAGCGCCTCAGRAACGAGTTYACGGGYGTCCTCACRGGCAARAAYATCAAGTGGGGCGGGTCTCTCATCAGACCAGAGGCCACAGGGTATGGAGCYGTCTACTTCCTGGA
>gdh_GU390
---------------------------------------CCTCTCGATCCTYAAGTTCCTCGGCTTTGAGCAGATCCTGAAGAACTCCCTTACCACGCTYCCGATGGGCGGTGGTAAGGGCGGCTCCGACTTCGATCCTAAGGGCAAGTCGGACAACGAGGTCATGCGCTTYTGCCAGTCCTTTATGACYGAGCTCCAGAGGCACGTCGGGGCTGACACCGACGTTCCTGCTGGCGATATTGGCGTCGGCGGTCGCGAGATYGGTTATCTGTTTGGACAGTAYAAGCGYCTCAGRAACGAGTTCACGGGYGTCCTCACGGGCAARAACATCAAGTGGGGCGGGTCTCTCATCAGGCCAGAGGCCACAGGGTATGGAGCYGTCTACTTCCTGGA
>gdh_GU396
GCCCTACAAGGGTGGTCTCCGCTTCCACCCCTCTGTCAACCTCTCGATCCTCAAGTTCCTCGGCTTTGAGCAGATCCTGAAGAACTCCCTTACCACGCTYCCRATGGGCGGTGGTAAGGGCGGCTCCGACTTCGATCCTAAGGGCAAGTCGGACAACGAGGTCATGCGCTTYTGCCAGTCCTTTATGACYGAGCTCCAGAGGCACGTCGGGGCTGACACCGACGTTCCTGCTGGCGATATTGGCGTCGGCGGTCGCGAGATYGGTTATCTGTTTGGACAGTAYAAGCGYCTCAGGAACGAGTTCACGGGCGTCCTCACGGGCAAGAACATCAAGTGGGGYGGGTCTCTCATCAGRCCAGAGGCCACAGGGTATGGAGCTGTCTACTTCCTGGA
>gdh_GU411
GCCCTACAAGGGTGGTCTCCGCTTCCACCCCTCTGTCAAYCTCTCGATCCTYAAGTTCCTCGGCTTTGAGCAGATCCTGAAGAACTCCCTTACCACGCTYCCRATGGGCGGTGGTAAGGGCGGCTCCGACTTCGATCCTAAGGGCAAGTCGGACAACGAGGTCATGCGCTTCTGCCAGTCCTTTATGACYGAGCTCCAGAGGCACGTCGGGGCTGACACCGACGTTCCTGCTGGCGATATTGGCGTCGGCGGTCGCGAGATCGGTTATCTGTTTGGACAGTAYAAGCGCCTCAGGAACGAGTTYACGGGCGTCCTCACGGGCAAGAACATCAAGTGGGGCGGGTCTCTCATCAGRCCAGAGGCCACAGGGTATGGAGCTGTCTACTTCCTGGA
>gdh_GU417
GCCCTACAAGGGTGGTCTCCGCTTCCACCCCTCTGTCAACCTCTCGATCCTTAAGTTCCTCGGCTTTGAGCAGATCCTGAAGAACTCCCTTACCACGCTCCCAATGGGCGGTGGTAAGGGCGGCTCCGACTTCGATCCTAAGGGCAAGTCGGACAACGAGGTCATGCGCTTTTGCCAGTCCTTTATGACTGAGCTCCAGAGGCACGTCGGGGCTGACACCGACGTTCCYGCTGGCGATATTGGCGTCGGCGGTCGCGAGATTGGTTATCTGTTTGGACAGTACAAGCGYCTCAGGAACGAGTTCACGGGCGTCCTCACGGGCAAGAACATCAAGTGGGGCGGGTCTCTCATCAGGCCAGAGGCCACAGGGTATGGAGCTGTCTACTTCCTGGA
>gdh_GU458
GCCCTACAAGGGTGGTCTCCGCTTCCACCCCTCTGTCAACCTCTCGATCCTCAAGTTCCTCGGCTTTGAGCAGATCCTGAAGAACTCCCTTACCACGCTCCCAATGGGCGGTGGTAAGGGCGGCTCCGACTTCGATCCTAAGGGCAAGTCGGACAACGAGGTCATGCGCTTTTGCCAGTCCTTTATGACTGAGCTCCAGAGGCACGTCGGGGCTGACACCGACGTTCCTGCTGGCGATATTGGCGTCGGCGGTCGCGAGATCGGTTATCTGTTTGGACAGTATAAGCGCCTCAGGAACGAGTTCACGGGCGTCCTCACGGGCAAGAACATCAAGTGGGGCGGGTCTCTCATCAGACCAGAG--------------------------------
>gdh_gu1007
GCCCTACAAGGGTGGTCTCCGCTTCCACCCCTCTGTCAACCTCTCGATCCTYAAGTTCCTCGGCTTTGAGCAGATCCTGAAGAACTCCCTTACCACGCTYCCGATGGGCGGTGGTAAGGGCGGCTCCGACTTCGATCCTAAGGGCAAGTCGGACAACGAGGTCATGCGCTTYTGCCAGTCCTTTATGACYGAGCTCCAGAGGCACGTCGGGGCTGACACCGACGTTCCTGCTGGCGATATTGGCGTCGGCGGTCGCGAGATYGGTTATCTGTTTGGACAGTAYAAGCGCCTCAGGAACGAGTTCACGGGCGTCCTCACGGGCAAGAACATCAAGTGGGGCGGGTCTCTYATCAGRCCAGAGGCCACAGGGTATGGAGCTGTCTACTTCCTGGA
>gdh_GU1010
GCCCTACAAGGGTGGTCTCCGCTTCCACCCCTCTGTCAAYCTCTCGATCCTYAAGTTCCTCGGCTTTGAGCAGATCCTGAAGAAYTCCCTTACCACGCTYCCGATGGGCGGTGGTAAGGGCGGCTCCGACTTCGATCCTAAGGGYAAGTCGGACAACGAGGTCATGCGCTTYTGCCAGTCCTTTATGACYGAGCTCCAGAGGCACGTCGGGGCTGACACCGACGTTCCTGCTGGCGATATTGGCGTCGGCRGTCGCGAGATYGGTTATCTGTTTGGACAGTAYAAGCGCCTCAGGAACGAGTTCACGGGCGTCCTCACGGGCAARAAYATCAAGTGGGGCGGGTCTCTCATCAGRCCAGAGGCCACAGGGTATGGAGCYGTCTACTTCCTGGA
>gdh_GU1046
GCCCTACAAGGGTGGTCTCCGCTTCCACCCCTCTGTCAACCTCTCGATCCTTAAGTTCCTCGGCTTTGAGCAGATCCTGAAGAACTCCCTTACCACGCTTCCGATGGGCGGTGGTAAGGGCGGCTCCGACTTCGATCCTAAGGGCAAGTCGGACAACGAGGTCATGCGCTTTTGCCAGTCCTTTATGACTGAGCTCCAGAGGCACGTCGGGGCTGACACCGACGTTCCTGCTGGCGATATTGGCGTCGGCGGTCGCGAGATCGGTTATCTGTTTGGACAGTATAAGCGCCTCAGGAACGAGTTCACGGGCGTCCTCACGGGCAAGAACATCAAGTGGGGCGGGTCTCTCATCAGGCCAGAGGCCACAGGGTATGGAGCTGTCTACTTCCTGGA
>gdh_GU1047
GCCCTACAAGGGTGGTCTCCGCTTCCACCCCTCTGTCAACCTCTCGATCCTTAAGTTCCTCGGCTTTGAGCAGATCCTGAAGAACTCCCTTACCACGCTYCCGATGGGYGGTGGTAAGGGCGGCTCCGACTTCGATCCTAAGGGYAAGTCGGACAACGAGGTCATGCGCTTYTGCCAGTCCTTTATGACTGAGCTCCAGAGGCACGTCGGGGCTGACACCGACGTTCCTGCTGGCGATATTGGCGTCGGCGGTCGCGAGATYGGTTATCTGTTTGGACAGTAYAAGCGCCTCAGGAACGAGTTCACGGGCGTCCTCACGGGCAAGAACATCAAGTGGGGCGGGTCTCTCATCAGRCCAGAGGCCACAGGRTATGGAGCYGTCTACTTCCTGGA
>gdh_GU1054
GCCCTACAAGGGTGGTCTCCGCTTCCACCCCTCTGTCAACCTCTCGATCCTYAAGTTCCTCGGCTTTGAGCAGATCCTGAAGAACTCCCTTACCACGCTYCCGATGGGCGGTGGTAAGGGCGGCTCCGACTTCGATCCTAAGGGCAAGTCGGACAACGAGGTCATGCGCTTYTGCCAGTCCTTTATGACCGAGCTCCAGAGGCACGTCGGGGCTGACACCGACGTTCCTGCTGGCGATATTGGCGTCGGCGGTCGCGAGATYGGTTATCTGTTTGGACAGTAYAAGCGCCTCAGGAACGAGTTCACRGGCGTYCTCACGGGCAAGAACATCAAGTGGGGYGGGTCTCTCATCAGRCCAGAGGCCACAGGGTATGGAGCTGTCTAYTTCCTGGA
>gdh_GU1060
GCCCTACAAGGGTGGTCTCCGCTTCCACCCCTCTGTCAACCTCTCGATCCTTAAGTTCCTCGGCTTTGAGCAGATCCTGAAGAACTCCCTTACCACGCTCCCGATGGGCGGTGGTAAGGGCGGCTCCGACTTCGATCCTAAGGGCAAGTCGGACAACGAGGTCATGCGCTTCTGCCAGTCCTTTATGACCGAGCTCCAGAGGCACGTCGGGGCTGACACCGACGTTCCTGCTGGCGATATTGGCGTCGGCGGTCGCGAGATCGGTTATCTGTTTGGACAGTATAAGCGCCTCAGGAACGAGTTCACGGGCGTCCTCACGGGCAAGAACATCAAGTGGGGCGGGTCTCTCATCAGACCAGAGGCCACAGGGTATGGAGCTGTCTACTTCCTGGA
>gdh_GU1073
GCCCTACAAGGGTGGTCTCCGCTTCCACCCCTCTGTCAACCTCTCGATCCTTAAGTTCCTCGGCTTTGAGCAGATCCTGAAGAACTCCCTTACCACGCTYCCGATGGGCGGTGGTAAGGGCGGCTCCGACTTCGATCCTAAGGGCAAGTCGGACAACGAGGTCATGCGCTTCTGCCAGTCCTTTATGACCGAGCTCCAGAGGCACGTCGGGGCTGACACCGACGTTCCTGCTGGCGATATTGGCGTCGGCGGTCGCGAGATCGGTTATCTGTTTGGACAGTATAAGCGCCTCAGGAACGAGTTCACGGGCGTYCTCACGGGCAAGAACATCAAGTGGGGYGGGTCTCTCATCAGACCAGAGGCCACAGGGTATGGAGCTGTCTAYTTCCTGGA
>gdh_GU1082
GCCCTACAAGGGTGGTCTCCGCTTCCACCCCTCTGTCAACCTCTCGATYCTTAAGTTCCTCGGCTTTGAGCAGATCCTGAAGAACTCCCTTACCACGCTYCCRATGGGCGGTGGTAAGGGCGGCTCCGACTTCGATCCTAAGGGCAAGTCGGACAACGAGGTCATGCGCTTYTGCCAGTCCTTTATGACYGAGCTCCAGAGGCACGTCGGGGCTGACACCGACGTTCCYGCTGGCGATATTGGCGTCGGCGGTCGCGAGATYGGTTATCTGTTTGGACAGTAYAAGCGYCTCAGGAACGAGTTYACGGGCGTCCTCACGGGCAAGAACATCAAGTGGGGCGGGTCTCTCATCAGRCCAGAGGCCACAGGGTATGGAGCTGTCTACTTCCTGGA
>gdh_GU1083
GCCCTACAAGGGTGGTCTCCGCTTCCACCCCTCTGTCAACCTCTCGATCCTTAAGTTCCTCGGCTTTGAGCAGATCCTGAAGAACTCCCTTACCACGCTCCCRATGGGCGGTGGTAAGGGCGGCTCCGACTTCGATCCTAAGGGCAAGTCGGACAACGAGGTCATGCGCTTCTGYCAGTCCTTTATGACCGAGCTYCAGAGGCACGTCGGGGCTGACACCGACGTTCCTGCTGGCGATATTGGCGTCGGCGGTCGCGAGATYGGTTATCTGTTTGGACAGTAYAAGCGYCTCAGGAACGAGTTCACGGGCGTYCTCACGGGCAAGAACATCAAGTGGGGYGGGTCTCTCATCAGACCAGAGGCCACAGGGTATGGAGCYGTCTACTTCCTGGA
>gdh_GU1124
GCCCTACAAGGGTGGTCTCCGCTTCCACCCCTCTGTCAACCTCTCGATCCTYAAGTTCCTCGGCTTTGAGCAGATCCTGAAGAACTCCCTTACCACGCTYCCRATGGGCGGTGGTAAGGGCGGCTCCGACTTCGATCCTAAGGGCAAGTCGGACAACGAGGTCATGCGCTTTTGCCAGTCCTTTATGACTGAGCTCCAGAGGCACGTCGGGGCTGACACCGACGTTCCTGCTGGCGATATTGGCGTCGGCGGTCGCGAGATTGGTTATCTGTTTGGACAGTACAAGCGCCTCAGGAACGAGTTCACGGGCGTCCTCACGGGCAAGAACATCAAGTGGGGCGGGTCTCTCATCAGGCCAGAGGCCACAGGGTATGGAGCTGTCTACTTCCTGGA
>gdh_GU1143
GCCCTACAAGGGTGGTCTCCGCTTCCACCCCTCTGTCAYCCTCTCGATCCTTAAGTTCCTCGGCTTTGAGCAGATCCTGAAGAACTCCCTTACCACGCTCCCRATGGGYGGTGGTAAGGGCGGCTCCGACTTCGATCCTAAGGGCAAGTCGGACAACGAGGTCATGCGCTTYTGCCAGTCCTTTATGACYGAGCTCCAGAGGCACGTCGGGGCTGACACCGACGTTCCYGCTGGCGATATTGGCGTCGGCGGTCGCGAGATYGGTTATCTGTTTGGACAGTAYAAGCGYCTCAGGAACGAGTTCACGGGCGTCCTCACGGGCAAGAACATCAAGTGGGGCGGGTCTCTCATCAGRCCAGAGGCCACAGGGTATGGAGCTGTCTACTTCCTGGA
>gdh_GU1148
GCCCTACAAGGGTGGTCTCCGCTTCCACCCCTCTGTCAACCTCTCGATCCTTAAGTTCCTCGGCTTTGAGCAGATCCTRAAGAACTCCCTTACCACGCTYCCRATGGGCGGTGGTAAGGGCGGCTCCGACTTCGATCCTAAGGGCAAGTCGGACAACGAGGTCATGCGCTTYTGCCAGTCCTTTATGACYGAGCTCCAGAGGCACGTCGGGGCTGACACCGACGTTCCTGCTGGCGATATTGGCGTCGGCGGTCGCGAGATYGGTTATCTGTTTGGACAGTAYAAGCGYCTCAGGAACGAGTTYACGGGCGTCCTCACGGGCAAGAACATCAAGTGGGGCGGRTCTCTCATCAGRCCAGAGGCCACAGGGTATGGAGCTGTCTACTTCCTGGA
>gdh_GU1153
GCCCTACAAGGGTGGTCTCCGCTTCCACCCCTCTGTCAAYCTCTCGATCCTYAAGTTCCTCGGCTTTGAGCAGATCCTGAAGAACTCCCTTACCACGCTYCCGATGGGYGGTGGTAAGGGCGGCTCCGACTTYGATCCTAAGGGCAAGTCGGACAACGAGGTCATGCGCTTCTGCCAGTCCTTTATGACCGAGCTCCAGAGGCACGTCGGGGCTGACACCGACGTTCCTGCTGGCGATATTGGCGTCGGCGGTCGCGAGATCGGTTATCTGTTTGGACAGTATAAGCGCCTCAGGAACGAGTTYACGGGCGTCCTCACGGGCAAGAACATCAAGTGGGGCGGGTCTCTYATCAGACCAGAGGCCACAGGGTATGGAGCTGTCTACTTCCTGGA
>gdh_GU1157
-----------------------------CCTCTGTCAACCTCTCGATCCTYAAGTTCCTCGGCTTTGAGCAGATCCTGAAGAACTCCCTTACCACGCTYCCGATGGGCGGTGGTAAGGGCGGCTCCGACTTCGATCCTAAGGGCAAGTCGGACAACGAGGTCATGCGCTTYTGCCAGTCCTTTATGACYGAGCTCCAGAGGCACGTCGGGGCTGACACCGACGTTCCTGCTGGCGATATTGGCGTCGGCGGTCGCGAGATYGGTTATCTGTTTGGACAGTAYAAGCGCCTCAGGAACGAGTTYACGGGCGTYCTCACGGGCAAGAACATCAAGTGGGGYGGGTCTCTCATCAGRCCAGAGGCCACAGGGTATGGAGCTGTCTACTTCCTGGA
>gdh_GU1161
-----------------------------CCTCTGTCAACCTCTCGATCCTTAAGTTCCTCGGCTTTGAGCAGATCCTGAAGAACTCCCTTACCACGCTCCCRATGGGCGGTGGTAAGGGCGGCTCCGACTTCGATCCTAAGGGCAAGTCGGACAACGAGGTCATGCGCTTCTGYCAGTCCTTTATGACCGAGCTYCAGAGGCACGTCGGGGCTGACACCGACGTTCCTGCTGGCGATATTGGCGTCGGCGGTCGCGAGATYGGTTATCTGTTTGGACAGTAYAAGCGYCTCAGGAACGAGTTCACGGGCGTYCTCACGGGCAAGAACATCAAGTGGGGYGGGTCTCTYATCAGRCCAGAGGCCACAGGGTATGGAGCYGTCTACTTCCTGGA
>gdh_GU1169
GCCCTACAAGGGTGGTCTCCGCTTCCACCCCTCTGTCAACCTCTCGATCCTTAAGTTCCTCGGCTTTGAGCAGATCCTGAAGAACTCCCTTACCACGCTCCCGATGGGCGGTGGTAAGGGCGGCTCCGACTTCGATCCTAAGGGCAAGTCGGACAACGAGGTCATGCGCTTCTGCCAGTCCTTTATGACCGAGCTCCAGAGGCACGTCGGGGCTGACACCGACGTTCCTGCTGGCGATATTGGCGTCGGCGGTCGCGAGATCGGTTATCTGTTTGGACAGTATAAGCGCCTCAGGAACGAGTTCACGGGCGTTCTCACGGGCAAGAACATCAAGTGGGGYGGGTCTCTCATCAGACCAGAG--------------------------------
>gdh_GU1171
GCCCTACAAGGGTGGTCTCCGCTTCCACCCCTCTGTCAACCTCTCGATCCTTAAGTTCCTCGGCTTTGAGCAGATCCTGAAGAACTCCCTTACCACGCTYCCRATGGGCGGTGGTAAGGGCGGCTCCGACTTCGATCCTAAGGGCAAGTCGGACAACGAGGTCATGCGCTTYTGCCAGTCCTTTATGACYGAGCTCCAGAGGCACGTCGGGGCTGACACCGACGTTCCTGCTGGCGATATTGGCGTCGGCGGTCGCGAGATTGGTTATCTGTTTGGACAGTACAAGCGYCTCAGGAACGAGTTCACGGGCGTCCTCACGGGCAAGAACATCAAGTGGGGCGGGTCTCTCATCAGRCCAGAGGCCACAGGGTATGGAGCTGTCTACTTCCTGGA
